# Supplementary material for: Mitochondrial Dysfunction Causes Cell Death in Patients Affected by Fragile-X-Associated Disorders
Source: Int J Mol Sci. 2024 Mar 18;25(6):3421. doi: 10.3390/ijms25063421 (PMC10970216; doi:10.3390/ijms25063421)
Supplement: Supplementary file 1 [file ijms-25-03421-s001.zip]

Archive with 1 entries (1 files):
- ijms-2861399-supplementary.pdf
